# Supplementary material for: Reproductive success is predicted by social dynamics and kinship in managed animal populations
Source: F1000Res. 2016 May 11;5:870. [Version 1] doi: 10.12688/f1000research.8713.1 (PMC5155502; doi:10.12688/f1000research.8713.1)
Supplement: De-identified meerkat data and code — README.txt contains a description of the contents. Instructions are included in the R code as comments. [file f1000research-5-9375-s0000.tgz]

Archive with 1 entries (1 files):
- d12b1441-69a8-4b0d-a204-be378cbc8526_Deidentified_meerkats.zip.zip
