# Supplementary material for: Reproductive success is predicted by social dynamics and kinship in managed animal populations
Source: F1000Res. 2016 May 11;5:870. [Version 1] doi: 10.12688/f1000research.8713.1 (PMC5155502; doi:10.12688/f1000research.8713.1)
Supplement: Supplementary file 2 [file f1000research-5-9375-s0001.tgz]

Archive with 1 entries (1 files):
- 1ee9971b-acdd-4e4d-bec1-d8f23e985d20.docx
